# Supplementary material for: Different neurocognitive patterns of conflict control in Tibetans living above and below 4,000 m
Source: PeerJ. 2019 Jul 8;7:e7269. doi: 10.7717/peerj.7269 (PMC6622153; doi:10.7717/peerj.7269)
Supplement: Data S1 [file peerj-07-7269-s001.zip]

Archive with 1 entries (1 files):
- raw data.xlsx
