# Supplementary material for: Different neurocognitive patterns of conflict control in Tibetans living above and below 4,000 m
Source: PeerJ. 2019 Jul 8;7:e7269. doi: 10.7717/peerj.7269 (PMC6622153; doi:10.7717/peerj.7269)
Supplement: Data S1 [file peerj-07-7269-s001.zip › raw data.xlsx]

## Sheet: Sheet1
No.	group	behavior	ACC1	RT1	ACC2	RT2	age	SPO2	heart rate		N2 amplitude	conCz	conF1	conF2	conFC1	conFC2	conFCZ	conFz	inCZ	inF1	inF2	inFC1	inFC2	inFCZ	inFZ		P3 latency	conCPZ	conCZ	conPOZ	conPZ	inCPZ	inCZ	inPOZ	inPZ		P3 amplitude	conCPZ	conCz	conPOZ	conPZ	inCPZ	inCZ	inPOZ	inPZ
1	1		0.9875	546	0.975	598	22	94	70			4.36503	1.32909	-0.033978	4.46236	3.65217	2.58696	-0.412027	1.30673	0.135452	-0.477278	2.36995	1.15776	0.838936	-0.894513			444	444	460	456	480	478	536	478			8.04275	6.10103	8.04692	8.42374	7.90048	6.32144	8.01365	7.75368
2	2		1	439	1	519	22	94	69			11.0948	8.51633	7.42234	10.1577	9.92059	10.0283	8.93116	6.60268	4.54121	3.09512	4.76441	5.02319	4.90979	4.17699			380	380	380	380	456	456	450	456			6.48187	5.38005	7.47532	9.63784	6.38963	5.33193	8.01	9.81054
4	3		0.9875	458	0.925	558	21	92	77			13.4489	8.76375	8.96945	11.5457	11.246	11.0858	8.66999	9.52743	6.4723	5.31103	8.85498	7.17335	7.3977	6.0412			448	448	448	448	540	540	542	544			15.7499	15.6242	4.62929	10.7976	14.0582	13.8537	4.9052	8.92638
5	1		1	550	1	714	21	91	88			-1.08351	-1.86658	1.14708	-1.08489	0.192905	-0.841904	-0.573833	-4.65126	-6.64934	-4.60644	-6.42699	-4.77285	-5.78786	-6.05346			380	464	380	380	450	456	450	450			0.370901	-0.361466	-6.22377	-1.45635	-0.416875	-0.697035	-5.99626	-1.61476
8	2		1	404	0.9875	491	22	92	74			11.5396	11.364	12.2291	11.0997	12.0138	12.4798	11.5866	5.84533	6.03345	6.0639	5.34361	6.32333	6.62849	5.95656			380	380	380	380	486	486	484	484			7.13479	7.89876	0.945051	4.51814	6.27956	7.153	2.60515	3.60116
10	1		1	491	0.875	580	20	92	75			-1.75472	-3.94341	-7.55179	-5.48776	-5.99377	-6.5014	-6.85041	-5.22576	-6.74589	-10.4728	-7.98359	-9.51614	-10.5297	-10.6447			456	478	432	454	506	506	504	504			2.43166	1.54075	1.24131	2.3434	-0.451823	-1.30879	0.515448	0.080296
12	2		1	422	0.9875	520	22	95	72			4.33994	6.25635	6.89184	3.91039	4.15419	3.9308	6.34825	-5.42492	-1.70299	-1.39517	-3.26888	-3.8422	-4.10555	-2.47748			410	406	410	408	468	466	450	450			2.38834	3.54145	-0.122995	2.83402	-2.34759	-2.19873	-3.34516	-2.6726
13	3		0.975	467	0.85	546	20	91	96			-4.47051	-1.27937	-1.45517	-1.57292	-2.46639	-3.39443	-2.00678	-5.52617	-0.99786	-1.29487	-2.4897	-3.9905	-3.8654	-1.81687			382	384	380	380	460	454	456	458			-2.25736	-4.69878	3.11001	1.08686	-3.36431	-6.55431	2.01908	0.372826
14	2		1	499	0.9375	657	20	88	73			1.41149	-1.46271	-0.524978	-1.31926	-0.445022	-0.329649	-0.74388	-2.89965	-5.0347	-3.62672	-4.50859	-3.25032	-4.75463	-5.2995			392	392	390	390	526	524	526	526			2.44966	2.08157	2.7242	2.80918	-0.301795	-1.27041	1.58607	1.5374
15	1		0.9375	505	0.9625	569	23	87	96			1.03526	4.70925	4.65992	3.36105	4.26851	1.25256	3.20641	-2.17604	0.085731	0.010162	-1.51247	-0.061665	-3.10603	-0.966008			478	478	428	462	548	548	538	540			4.86953	2.73724	6.94002	6.6997	2.96326	1.91412	3.72447	3.62936
17	1		1	454	1	600	20	96	70			9.97232	2.7498	3.40883	6.23221	7.34282	5.42195	1.91731	3.4328	-2.10789	-2.57325	0.366133	-0.145176	-0.593816	-2.53329			380	380	380	380	534	534	480	484			11.4792	8.29341	9.99563	11.3477	12.6607	7.87964	10.6716	10.9237
19	1		1	570	0.975	703	22	93	67			6.52765	5.76171	3.71462	6.00187	3.24601	4.32124	4.42172	4.58531	3.73507	3.15613	4.16719	3.44786	3.43432	3.39072			468	450	390	448	548	548	510	510			7.19252	7.18217	11.7938	10.7762	4.61943	4.61658	10.5666	9.15433
20	2		0.9875	418	0.6375	547	21	91	62			6.17446	4.19544	4.42385	5.6295	5.67447	5.88921	4.1024	1.84816	1.47455	1.53697	1.97378	1.41341	1.11427	1.12089			476	478	428	432	508	506	548	548			7.50646	8.28561	4.57369	6.51234	2.72403	2.4369	2.26158	2.28772
21	2		0.9875	505	0.9625	595	22	96	64			7.20028	5.07914	4.13896	5.41678	5.91588	6.0986	4.45379	5.05334	1.67698	2.09163	3.50704	3.92076	3.44228	2.46875			474	474	388	388	480	482	450	450			7.2008	8.34505	3.11203	4.69202	7.93412	8.82777	2.60277	4.34161
23	2		1	588	1	583	22	94	96			5.85792	0.36198	-0.057516	1.27451	3.33006	1.96871	0.02419	4.14651	-2.76184	-0.410154	0.126386	2.46399	0.262607	-1.91518			414	414	414	414	480	480	488	488			6.35284	6.36485	9.17535	9.01234	10.5813	10.5739	11.9097	11.456
24	1		1	429	0.925	592	20	88	98			4.48529	2.34861	2.17245	2.86494	2.92715	1.71329	1.69961	0.130197	-0.264889	0.546473	-0.355931	0.637704	-1.94946	-0.892731			402	452	400	400	548	548	548	548			9.18334	6.49838	8.30316	10.046	4.1661	0.101481	4.79145	6.00587
25	1		1	515	1	570	22	91	80			-2.34923	-3.49565	-3.81038	-2.25169	-2.10085	-5.1416	-5.20133	-2.93402	-1.27572	-2.19534	-1.08999	-1.78487	-4.80055	-3.61894			432	432	402	422	526	526	450	450			5.74259	-0.356923	2.38573	6.58228	7.17039	2.78713	2.52603	6.73525
26	1		1	536	0.9875	610	20	92	99			7.71756	-1.99592	0.921865	1.77258	5.20254	3.26286	-1.341	3.89016	-0.576662	2.44618	1.25803	3.52293	2.19031	0.450693			380	380	384	384	450	450	490	450			4.8846	3.26629	1.10626	3.54583	6.11378	6.38626	0.613749	1.61962
27	2		0.9875	433	0.9	514	20	94	80			8.23943	6.90198	9.22465	7.05118	8.92023	7.10056	6.70694	-0.528214	0.3116	0.538901	-0.184731	-0.251144	-1.79123	-0.896381			478	478	460	462	542	542	516	542			15.3175	14.0382	13.2373	15.9644	9.4845	7.07751	10.0126	11.0765
29	3		1	523	0.9875	646	21	91	81			3.45792	1.23874	0.72447	1.9216	0.867146	0.539355	0.997055	0.275027	-1.64405	-1.83182	-1.64034	-1.769	-2.60218	-1.90388			444	446	444	444	462	464	460	462			6.16655	6.08637	6.41531	7.33748	4.24276	3.48445	4.64646	5.35681
30	2		0.9875	427	0.975	512	20	92	72			3.13966	2.35911	2.8171	2.1324	2.52438	2.87536	3.00136	-3.82265	-1.8749	-1.50987	-3.52154	-4.40349	-3.97295	-1.94416			478	478	420	424	476	514	450	450			10.3714	9.2651	7.7307	10.3469	6.69499	5.37692	7.2779	7.56004
31	1		1	443	0.9125	531	22	91	68			0.365775	-1.30798	0.475052	-1.16532	2.33344	-1.14572	-0.884368	-1.15926	-1.84441	-0.231815	-2.66601	-0.136295	-2.7231	-1.45683			466	466	462	464	522	522	502	504			5.89577	3.05115	7.84175	7.208	5.28461	2.96266	7.01614	6.58333
32	2		0.975	661	0.9625	785	22	93	81			1.11061	0.691174	0.063182	-0.079202	0.89898	-0.487505	-0.340418	-2.90034	-3.53936	-3.93084	-3.81079	-4.09294	-5.24124	-4.48568			444	446	436	442	474	474	500	474			7.80642	3.05812	7.71936	10.3434	4.54181	0.668516	4.54683	6.28351
39	1		1	445	0.775	522	22	90	88			13.4626	5.43416	7.12351	9.53396	13.7191	10.712	5.68072	4.23204	0.383553	0.977852	2.34172	4.88904	1.10301	-0.659391			478	478	380	476	546	544	518	544			17.6294	17.5122	9.89069	15.7061	12.0512	10.1642	6.00772	12.2046
42	1		1	485	1	570	20	90	86			5.69762	5.49267	4.06857	4.19569	3.99635	4.18038	3.39088	0.901619	-1.77128	-0.384534	-1.18301	-0.489584	-1.73038	-2.81761			468	478	380	444	450	450	450	450			10.327	8.39362	5.88213	9.59445	9.05797	7.27381	5.13112	8.1248
43	2		1	487	0.9875	602	22	92	79			2.9693	-1.80857	-2.41668	0.253713	-0.573409	-0.274386	-2.04105	-3.0008	-3.97453	-5.13052	-3.98798	-4.70349	-5.15057	-4.56382			444	444	432	440	532	532	480	480			4.6334	4.60291	5.92291	6.19049	2.57856	2.56105	2.24467	3.22086
44	3		0.9875	615	1	682	20	92	80			1.29023	-0.331995	-0.056816	-0.195214	-0.733746	-1.62039	-1.21071	0.361132	-0.471879	-0.309104	-0.800744	-1.25552	-2.48783	-1.41055			476	476	384	382	538	536	450	474			3.60269	3.40198	3.56158	5.56243	2.47512	2.30893	2.29226	3.52293
45	2		1	489	0.975	610	23	87	84			-1.86949	-1.70333	-1.69871	-1.90352	-1.80509	-2.38798	-2.12136	-4.23466	-4.19221	-4.1537	-3.69306	-4.38312	-4.76456	-4.67843			440	442	422	422	452	452	450	450			0.428005	-2.26293	4.16901	2.78973	-1.93023	-4.26082	3.10796	1.3356
46	3		1	431	0.925	540	21	93	85			3.61015	3.20702	3.28755	2.58917	3.33303	2.93488	2.22703	0.984939	-0.860642	-1.68667	-1.57706	-0.380225	-1.92404	-1.95215			422	438	380	380	452	492	452	450			4.5564	3.0459	3.34683	5.81735	4.1602	2.72383	3.25789	5.50169
47	2		1	609	1	725	23	93	77			4.00364	-0.17532	1.1615	1.28609	1.94487	0.515483	-0.541376	2.49925	-2.9672	-0.73077	-0.705414	0.767308	-1.17453	-2.3685			448	448	382	384	532	518	538	534			5.94509	3.58778	6.59863	8.51606	5.09463	3.71124	5.91374	7.45614
48	2		0.9875	441	0.95	514	22	92	71			8.01627	7.755	8.53874	6.22938	8.36298	7.3221	7.50411	6.31234	5.12123	4.34186	4.20299	5.40185	4.48948	3.35572			380	380	380	380	450	450	546	546			4.12973	4.10883	2.44732	3.22428	2.01615	1.97324	2.71295	3.01445
49	1		0.9875	400	0.975	497	21	93	81			-5.20443	-8.06645	-7.45929	-7.36406	-7.19269	-7.53001	-8.23311	-9.34047	-12.2437	-11.605	-12.1972	-11.1763	-12.1496	-12.0643			454	456	452	452	516	548	502	514			2.7704	1.83851	1.55565	3.17445	1.09432	1.15088	0.357895	1.57348
50	2		1	496	1	568	23	92	74			13.8265	12.977	12.0399	11.9388	12.4004	13.0892	12.3886	7.53202	5.82042	5.93203	5.75898	6.87226	6.05223	4.70268			380	380	416	416	490	490	454	452			12.1302	12.2965	2.07346	7.70482	11.7895	12.644	3.22221	8.33961
51	3		1	422	1	507	22	90	95			10.3606	9.37164	7.72969	11.0213	9.79705	10.2117	8.17217	7.27956	7.46006	6.85039	9.40969	8.10453	8.24663	6.9254			392	392	394	394	460	460	460	462			6.6573	8.53308	-0.764399	2.21085	12.626	14.7701	2.78626	7.16878
52	1		1	401	0.975	530	21	95	74			7.00802	0.226185	1.38878	3.18476	4.40717	2.87247	0.18534	1.16992	-5.23937	-4.42761	-2.11931	-2.19991	-3.44647	-5.94205			446	450	412	444	548	548	480	548			10.6509	9.78915	8.08557	11.536	9.19304	8.23098	6.46364	9.46343
53	3		1	505	1	581	23	91	80			6.60325	0.067125	1.65787	2.53254	3.07819	2.60321	0.750254	4.00642	-3.76186	-2.31659	-0.758924	-0.826701	-1.07621	-3.1485			420	420	440	438	460	460	460	460			7.58817	7.56746	6.50838	8.83776	6.36251	6.32088	6.67087	7.52525
54	1		1	457	0.9625	533	23	85	69			3.9991	2.44444	2.27064	3.12782	3.62527	1.74677	1.97022	1.43945	0.24159	-0.238659	1.16483	1.08799	0.657772	-0.564278			462	462	398	464	450	450	450	450			6.45899	5.26396	4.20633	4.90751	6.04973	4.45901	3.88506	5.05968
55	3		1	478	0.975	566	20	93	84			0.433909	2.21676	3.2733	1.61546	1.81434	1.11824	2.01468	-4.19653	-1.4766	-0.881366	-2.068	-2.6511	-3.17065	-0.90584			404	404	404	404	548	548	480	480			0.783695	1.14061	3.00118	3.38887	0.033859	-0.222159	1.7782	2.23945
56	3		1	426	0.9375	536	21	91	59			10.1092	10.6104	10.0407	10.2428	9.78628	10.683	9.89641	5.12641	6.94741	5.54687	6.50671	5.23601	4.72193	5.22748			426	426	426	426	540	540	496	496			12.1336	11.7191	9.76351	11.9817	12.1509	11.6987	10.2467	12.2383
57	3		0.886076	543	0.9625	603	20	93	73			8.32957	8.49271	9.15802	9.17728	9.47834	8.53832	8.92572	2.85817	3.83	2.60462	4.20517	2.80885	3.39605	3.55309			458	462	382	412	514	514	496	512			11.1438	10.0947	6.93226	11.5693	9.53042	9.30883	4.13773	9.05833
58	3		0.853333	692	0.973684	747	20	83	70			-0.498886	-0.900629	-0.141448	-1.82855	2.16648	-2.89687	-1.739	-2.92878	-3.29928	-1.50058	-3.10751	-0.181409	-3.82796	-3.66049			478	478	444	478	510	510	508	506			4.56635	2.40568	5.1142	5.75769	4.41443	3.00397	2.0056	3.94526
59	1		1	431	0.9375	539	20	91	80			8.26915	3.94666	5.02829	6.74566	7.66857	7.13202	4.28674	6.92661	3.37755	3.88259	5.92068	6.85339	6.54032	3.49958			434	478	398	432	466	466	462	466			9.13619	9.13814	5.04675	7.77568	12.6808	13.1317	7.00475	10.4208
60	3		1	513	0.975	659	19	94	87			-3.19061	-6.29219	-4.66982	-5.84791	-4.0794	-5.77315	-5.81745	-5.92446	-5.22539	-5.46742	-6.23026	-5.48402	-6.75488	-5.7233			408	408	394	404	512	512	478	514			0.354481	0.318084	3.48237	3.98115	1.03493	1.01004	3.22328	3.3603
61	3		1	569	1	707	21	85	70			2.7544	3.55257	3.77922	3.21962	4.35338	3.24855	3.39907	1.07639	1.68456	2.44213	1.74993	2.50704	1.63504	1.89791			470	472	468	470	548	548	468	548			7.79994	8.59267	8.25842	9.26998	8.83846	9.51705	8.11137	8.99422
63	1		0.9875	418	0.8625	525	19	92	67			6.39707	2.94125	3.28714	4.0222	3.98454	2.94379	2.06944	0.924861	-1.79899	-1.96299	-1.29968	-1.67209	-2.96885	-3.27834			442	442	442	442	510	544	468	508			12.7501	9.39552	9.95619	13.6043	12.6604	8.46255	12.3561	14.2084
64	3		1	431	0.975	470	19	90	84			2.70695	-0.810598	-1.54581	0.317826	0.015003	-0.744036	-1.99858	3.50831	-1.13767	-1.20677	-0.423624	0.174653	-0.794951	-2.07421			478	478	382	478	496	496	494	494			3.42838	3.37631	5.30958	5.6135	8.00495	7.99065	8.00447	9.82207
66	1		1	441	0.9125	501	20	95	65			1.66841	5.24851	3.67278	3.63077	2.49702	2.70072	4.42947	-2.55931	2.53051	-0.596445	1.17241	-1.52155	-2.08335	-1.02984			416	418	422	418	508	510	460	506			3.37685	2.85725	1.09767	2.84371	5.57505	5.08306	1.61573	2.79684
67	3		0.9875	555	1	649	18	92	60			10.6971	5.85949	7.40921	8.88331	10.7568	9.75661	6.74998	6.00666	1.94074	2.97722	5.11254	5.91131	4.6129	1.41526			430	428	430	430	484	480	494	490			12.4417	11.7381	13.3402	14.1732	10.4934	8.63219	12.2083	13.7158
68	3		1	615	0.948052	807	21	96	66			9.83498	10.0627	10.2539	10.4742	10.776	10.0433	9.74883	9.35655	8.9928	8.41108	9.56972	9.49037	8.48334	8.41872			478	456	398	478	460	456	460	462			8.43954	9.44035	0.160279	6.24424	7.88437	7.76246	1.64559	6.64631
69	3		1	545	1	602	24	91	78			3.00698	2.25472	1.30017	2.79232	2.56607	2.14758	1.32021	2.41056	1.26573	0.06308	1.88587	1.55835	1.34792	0.100757			396	428	394	396	484	482	478	484			5.77746	4.05967	3.58665	5.01428	9.52524	7.43381	5.10353	8.12991
